# Supplementary material for: Parallel analysis of global garlic gene expression and alliin content following leaf wounding
Source: BMC Plant Biol. 2021 Apr 10;21:174. doi: 10.1186/s12870-021-02948-0 (PMC8035738; doi:10.1186/s12870-021-02948-0)
Supplement: Supplementary file 5 — Additional file 5: Table S2. Cysteine-related GO terms. [file 12870_2021_2948_MOESM5_ESM.xlsx]

## Sheet: Sheet1
	Table S3 The value of cysteine GO terms
	GO term	T1/3-T4/6	T1/3-T7/9	T1/3-T10/12
	GO:0019344	0.00168	0.0013	0.00012
	GO:0018198	0.01274	0.01262	0.01286
	GO:0019447	0.3187	0.31616	0.3187
	GO:0006535	0.46558	0.45829	0.23682
	GO:0006534	0.8342	0.82712	0.82993
	GO:0019148	0.3147	0.31328	0.31378
	GO:0031071	0.98441	0.98409	0.98509
	GO:0004357	0.88938	0.88834	0.89108
