# Supplementary material for: Parallel analysis of global garlic gene expression and alliin content following leaf wounding
Source: BMC Plant Biol. 2021 Apr 10;21:174. doi: 10.1186/s12870-021-02948-0 (PMC8035738; doi:10.1186/s12870-021-02948-0)
Supplement: Supplementary file 7 — Additional file 7: Table S4. Serine-related GO terms. [file 12870_2021_2948_MOESM7_ESM.xlsx]

## Sheet: Sheet1
Table S4 The value of serine GO terms
GO term	T1/3-T4/6	T1/3-T7/9	T1/3-T10/12
GO:0008138	0.01758	0.01673	0.01689
GO:0004712	0.01939	0.01911	0.11144
GO:0006563	0.10456	0.10073	0.10407
GO:0006564	0.11046	0.10887	0.25697
GO:0009070	0.21246	0.2091	0.48426
GO:0070178	0.30017	0.29823	0.29975
GO:0004867	0.40123	0.99659	0.99612
