# Supplementary material for: Parallel analysis of global garlic gene expression and alliin content following leaf wounding
Source: BMC Plant Biol. 2021 Apr 10;21:174. doi: 10.1186/s12870-021-02948-0 (PMC8035738; doi:10.1186/s12870-021-02948-0)
Supplement: Supplementary file 8 — Additional file 8: Table S5. Comparisons of serine pathway-related unigenes between T 1/3 vs. T 4/6, T 1/3 vs. T 7/9, and T 1/3 vs. T10/12. [file 12870_2021_2948_MOESM8_ESM.xlsx]

## Sheet: Sheet1
Compared with differential genes related to serine pathway in different samples
ID	T1-3/T4-6	T1-3/T7-9	T1-3/T10-12
c118702.graph_c0	1.49772	2.3817	1.72451
c124575.graph_c1	0.306127	0.36914	0.860364
c107152.graph_c0	2.0807	2.86621	2.03205
c107018.graph_c0	0.796098	0.633002	0.446956
c50220.graph_c0	1.61334	2.762	2.49331
c121965.graph_c0	1.03144	1.42949	2.76606
c110754.graph_c0	2.57301	2.41992	1.84404
c114376.graph_c0	4.12242	20.06	15.5872
c49693.graph_c0	0.447302	0.541772	0.912466
c119381.graph_c0	0.980015	1.03221	0.387575
c101340.graph_c0	1.88864	6.81427	9.10202
c126938.graph_c3	1.60768	1.66651	2.51524
c131377.graph_c0	1.60224	2.75745	1.88585
c121012.graph_c0	0.458504	0.615442	0.629784
c100055.graph_c1	1.27452	3.6739	2.98942
c127860.graph_c0	1.58574	2.05226	3.53156
c124370.graph_c0	0.644625	0.451181	0.290779
c128574.graph_c1	1.80821	1.84092	5.02703
c87519.graph_c0	0.957059	3.53728	1.34379
c126296.graph_c0	0.472112	0.967828	0.947618
c118085.graph_c0	0.595884	1.2065	0.460507
c94434.graph_c0	0.661262	0.427175	0.297694
c102373.graph_c0	1.33773	2.83492	2.40059
c122112.graph_c0	0.623374	0.564981	0.47942
c119836.graph_c0	0.686557	0.215977	0.164427
c118873.graph_c0	0.63298	0.397809	0.307991
c121271.graph_c0	1.30645	3.59489	10.2347
c112224.graph_c0	0.605635	0.633121	0.490684
c112374.graph_c0	0.67005	0.34345	0.381546
c132139.graph_c0	0.365745	0.322816	0.175159
c125407.graph_c0	0.568511	0.672746	0.479039
c123516.graph_c0	2.58521	4.98971	1.55922
c107787.graph_c0	0.950942	2.06921	1.04667
c125133.graph_c0	3.80324	6.34201	6.19071
c117276.graph_c0	0.296498	0.253929	0.592884
c117918.graph_c0	0.576843	0.441339	0.513182
c132382.graph_c0	0.105678	4.00583	256.259
c84497.graph_c0	1.33144	3.37038	2.90772
c124143.graph_c0	0.622584	0.252603	0.327219
c108717.graph_c0	0.365975	0.240314	0.0610609
c87302.graph_c0	5.857	8.0079	9.83234
c127984.graph_c0	2.16932	1.70028	2.0715
c128508.graph_c0	0.37968	2.08809	0.290623
c116880.graph_c1	2.98924	1.66139	1.81445
c49091.graph_c0	0.388572	0.162061	0.1184
c117308.graph_c0	1.01261	5.04773	0.661212
c98733.graph_c0	0.435167	0.764255	1.15262
c126572.graph_c0	0.593852	0.506335	0.253335
c127310.graph_c0	0.995074	2.1871	1.65057
c111287.graph_c0	2.81213	1.48494	2.21921
c107174.graph_c0	0.490707	0.861087	1.16301
c99150.graph_c0	0.145128	0.617013	1.42212
c123344.graph_c1	2.18904	1.15785	1.40895
c116880.graph_c0	2.32704	1.13274	1.37965
c122001.graph_c0	0.376672	0.457659	0.389064
c130930.graph_c2	1.36688	2.19655	2.13794
c99529.graph_c1	4.45221	2.88318	11.5241
c109902.graph_c0	6.32836	4.64565	2.34884
c88148.graph_c0	0.558735	0.794255	0.503781
c111755.graph_c0	0.112526	0.253696	0.191466
c131005.graph_c0	0.38011	0.738399	0.629765
c126040.graph_c0	5.4921	5.62855	10.0396
c126311.graph_c0	0.666357	0.595869	0.506204
c58472.graph_c0	1.86457	2.13146	3.21675
c131962.graph_c0	0.650144	0.377328	0.303952
c117923.graph_c0	2.48918	2.05183	1.14672
c119107.graph_c0	2.59428	3.70622	7.82286
c107931.graph_c0	0.378991	0.377021	0.199596
c92743.graph_c0	1.15752	2.29735	1.1536
c119249.graph_c0	1.29815	2.96598	1.59557
c93954.graph_c0	0.539118	0.561053	0.461679
c120647.graph_c0	1.01243	2.07654	0.941362
c57320.graph_c0	0.563682	0.542126	0.438378
c112818.graph_c0	0.737011	2.12692	1.23762
c108600.graph_c1	6.44629	7.45918	9.59945
c49267.graph_c0	1.86525	4.47887	6.70878
c119380.graph_c0	3.19273	5.99274	2.69296
c126330.graph_c0	0.577352	0.496154	0.648813
c62156.graph_c0	1.65299	1.45175	4.60681
c96022.graph_c0	1.7742	2.05926	3.50483
c49848.graph_c0	3.2385	3.72705	0.93517
c117922.graph_c0	2.07522	2.65754	3.24187
c122952.graph_c0	0.515865	0.445163	0.42065
c98524.graph_c0	0.674113	0.466767	0.300034
c127185.graph_c0	0.653829	0.80243	0.524899
c100205.graph_c0	0.533299	0.583408	0.5031
c129962.graph_c0	0.33968	0.452658	0.0726117
c110350.graph_c0	3.77507	13.1316	5.63358
c86596.graph_c0	1.7445	2.31024	1.47225
c108363.graph_c0	3.0268	5.42776	3.68648
c131667.graph_c0	2.38696	2.69477	2.85022
c124784.graph_c0	0.439811	0.48622	0.625358
c57516.graph_c0	1.141	2.56916	1.20278
c121052.graph_c0	0.624242	0.631875	0.333144
c115381.graph_c0	2.05864	3.89588	3.04969
c107464.graph_c0	0.806679	0.538363	0.46859
c124192.graph_c0	0.203028	0.321414	0.107505
c105762.graph_c0	1.92837	2.70735	2.49555
c100055.graph_c0	0.861951	3.54963	3.11275
c115308.graph_c0	4.49388	4.50507	7.54021
c99976.graph_c0	0.430509	0.896636	0.870688
