# Supplementary material for: Parallel analysis of global garlic gene expression and alliin content following leaf wounding
Source: BMC Plant Biol. 2021 Apr 10;21:174. doi: 10.1186/s12870-021-02948-0 (PMC8035738; doi:10.1186/s12870-021-02948-0)
Supplement: Supplementary file 10 — Additional file10: Table S7. Comparisons of sulfur pathway-related unigenes between T 1/3 vs. T 4/6, T 1/3 vs. T 7/9, and T 1/3 vs. T10/12. [file 12870_2021_2948_MOESM10_ESM.xlsx]

## Sheet: Sheet1
Compared with differential genes related to Sulfur pathway in different samples
#ID	T1-3/T4-6	T1-3/T7-9	T1-3/T10-12
c87282.graph_c0	0.493044	0.509061	0.543334
c55929.graph_c0	0.218835	0.318154	0.220031
c101182.graph_c0	4.48954	5.07529	1.16536
c121674.graph_c1	0.785817	0.554771	0.354751
c49698.graph_c0	0.69629	0.689197	0.512998
c86971.graph_c0	0.705838	0.66374	0.500438
c114534.graph_c0	2.13873	2.17326	4.65314
c124937.graph_c0	0.945134	5.74037	2.6432
c112358.graph_c0	1.29198	2.22456	1.83522
c120058.graph_c0	0.705898	0.563592	0.547323
c122199.graph_c0	1.77302	2.04697	1.39884
c88138.graph_c0	0.857732	0.574952	0.464518
